# Supplementary material for: Inherited Disorders and Disease-Resistance Genomics in Kazakhstan Ruminants: Evidence, Limits and Breeding Priorities
Source: Int J Mol Sci. 2026 Jul 14;27(14):6268. doi: 10.3390/ijms27146268 (PMC13411912; doi:10.3390/ijms27146268)
Supplement: Supplementary file 1 [file ijms-27-06268-s001.zip]

Archive with 1 entries (1 files):
- ijms-4426403-supplementary.pdf
